# Supplementary material for: Antioxidant and Anti-Inflammatory Capacities of Fractions and Constituents from Vicia tetrasperma
Source: Antioxidants (Basel). 2023 May 4;12(5):1044. doi: 10.3390/antiox12051044 (PMC10215666; doi:10.3390/antiox12051044)
Supplement: Supplementary file 1 [file antioxidants-12-01044-s001.zip]

Archive with 1 entries (1 files):
- antioxidants-2330661-supplementary.pdf
